# Supplementary material for: Revealing dichotomous prior biases in social anxiety through a social prism model
Source: PLoS Comput Biol. 2026 Jul 27;22(7):e1014509. doi: 10.1371/journal.pcbi.1014509 (PMC13423177; doi:10.1371/journal.pcbi.1014509)
Supplement: S1 Table — (XLSX) [file pcbi.1014509.s006.xlsx]

## Sheet: S1_Table
Experiments	Predictive performance M (SD)			Statistical comparison
	Behavioral features	Latent features	Combined features	Behavioral vs. Latent	Behavioral vs. Combined	Latent vs. Combined
Exp 1a	0.453 (0.242)	0.733 (0.169)	0.761 (0.155)	t(38) = 4.254, p < .001	t(38) = 4.081, p < .001	t(38) = 0.550, p = .585
Exp 1b	0.316 (0.288)	0.627 (0.199)	0.659 (0.160)	t(38) = 3.967, p < .001	t(38) = 4.659, p< .001	t(38) = 0.570, p = .572
Exp 2a	-0.053 (0.101)	-0.017 (0.043)	-0.062 (0.110)	t(38) = 1.481, p = .147	t(38) = 0.259, p = .797	t(38) = 1.700, p = .097
Exp 2b	-0.022 (0.066)	-0.011 (0.035)	-0.022 (0.048)	t(38) = 0.677, p = .503	t(38) = 0.677, p = .503	t(38) = 0.855, p = .398
Exp 3	-0.039 (0.155)	0.128 (0.208)	0.109 (0.218)	t(38) = 2.877, p = .007	t(38) = 2.877, p = .007	t(38) = 0.282, p = .779
Exp 4	-0.038 (0.150)	-0.026 (0.070)	-0.040 (0.122)	t(38) = 0.310, p = .758	t(38) = 0.046, p = .964	t(38) = 0.430, p = .670
Exp 5	−0.035 (0.105)	−0.058 (0.127)	−0.023 (0.214)	t(38) = 0.643, p = .524	t(38) = 0.213, p = .833	t(38) = 0.630, p = .533
Exp 6	−0.040 (0.091)	0.372 (0.209)	0.508 (0.156)	t(38) = 8.092, p < .001	t(38) = 13.551, p < .001	t(38) = 2.327, p = .025
Exp 7	−0.045 (0.128)	0.873 (0.114)	0.868 (0.110)	t(38) = 23.955, p < .001	t(38) = 24.179, p < .001	t(38) = 0.149, p = .882
Exp 8	−0.056 (0.188)	0.380 (0.187)	0.406 (0.228)	t(38) = 7.368, p < .001	t(38) = 7.002, p < .001	t(38 = 0.392, p = .697
Note. Explained Variance Scores (EVS) are reported for each experiment using three types of feature sets: behavioral, latent, and combined. Higher EVS values indicate greater predictive accuracy. Values in parentheses indicate the standard deviation across 20 repeated random splits. M = Mean, SD = Standard Deviation.
